# Supplementary material for: Effectiveness of Botulinum Toxin on Pain in Stroke Patients Suffering from Upper Limb Spastic Dystonia
Source: Toxins (Basel). 2022 Jan 5;14(1):39. doi: 10.3390/toxins14010039 (PMC8780435; doi:10.3390/toxins14010039)
Supplement: Supplementary file 1 [file toxins-14-00039-s001.zip]

Archive with 1 entries (1 files):
- toxins-1449960-supplementary.pdf
